# Supplementary material for: Effects of the winter temperature regime on survival, body mass loss and post-winter starvation resistance in laboratory-reared and field-collected ladybirds
Source: Sci Rep. 2020 Mar 18;10:4970. doi: 10.1038/s41598-020-61820-7 (PMC7080747; doi:10.1038/s41598-020-61820-7)
Supplement: Supplementary file 3 — Supplementary information3 [file 41598_2020_61820_MOESM3_ESM.xlsx]

## Sheet: Title - Table S3
Scientific Reports
Effects of the winter temperature regime on survival, body mass loss and post-winter starvation resistance in laboratory-reared and field-collected ladybirds
Michal KNAPP1*, Michal ŘEŘICHA1
1 Department of Ecology, Faculty of Environmental Sciences, Czech University of Life Sciences Prague, Kamýcká 129, Prague - Suchdol, 165 00, Czech Republic; knapp@fzp.czu.cz, rericham@fzp.czu.cz
Table S3 - "Laboratory" dataset
sheet "Survival" includes data on winter survival of all laboratory-reared beetles
sheet "BM and longevity" includes data on body mass loss and post-winter starvation resistance of laboratory-reared beetles that survived overwintering

## Sheet: Survival
Family	Sex	Treatment	preWMass	Survival	Surv
P1	M	Warm	28.6	2	2				preWMass = live mass before overwintering
P1	M	Warm	40.4	5	1				Survival = survival in months
P1	M	Warm	34.4	5	1				Surv = indicate successful survival till the spring (value 1)
P1	M	Warm	27.2	1	2
P1	M	Warm	34.9	3	2
P1	M	Average	34.8	2	2
P1	M	Average	34.6	3	2
P1	M	Average	38.3	5	1
P1	M	Average	35.8	3	2
P1	M	Average	30	2	2
P1	M	Cold	32.3	3	2
P1	M	Cold	32.2	2	2
P1	M	Cold	32.3	2	2
P1	M	Cold	35.5	3	2
P1	M	Cold	37.4	2	2
P1	F	Warm	38.4	2	2
P1	F	Warm	36.1	3	2
P1	F	Warm	45.1	5	1
P1	F	Warm	44.4	4	2
P1	F	Warm	39	3	2
P1	F	Average	45	4	2
P1	F	Average	43	3	2
P1	F	Average	42.4	3	2
P1	F	Average	36.3	2	2
P1	F	Average	35	3	2
P1	F	Cold	34	2	2
P1	F	Cold	34.6	2	2
P1	F	Cold	39.7	2	2
P1	F	Cold	43.3	2	2
P1	F	Cold	40.7	3	2
P2	M	Warm	43.8	5	1
P2	M	Warm	40.3	5	1
P2	M	Warm	33.3	4	2
P2	M	Warm	34.3	2	2
P2	M	Warm	38.9	4	2
P2	M	Average	43.4	5	1
P2	M	Average	38	2	2
P2	M	Average	43	5	1
P2	M	Average	36.5	5	1
P2	M	Average	32.7	2	2
P2	M	Cold	35.2	2	2
P2	M	Cold	38.6	2	2
P2	M	Cold	40.5	5	1
P2	M	Cold	34	2	2
P2	M	Cold	35.3	2	2
P2	F	Warm	36.7	5	1
P2	F	Warm	41.1	2	2
P2	F	Warm	47.7	2	2
P2	F	Warm	46.5	2	2
P2	F	Warm	42.8	3	2
P2	F	Average	42.7	1	2
P2	F	Average	41	5	1
P2	F	Average	48.9	2	2
P2	F	Average	40.8	4	2
P2	F	Cold	38.5	4	2
P2	F	Cold	41.3	3	2
P2	F	Cold	46.5	4	2
P2	F	Cold	40	3	2
P2	F	Cold	38.5	2	2
P4	M	Warm	38.2	5	1
P4	M	Warm	31.2	4	2
P4	M	Warm	40	4	2
P4	M	Warm	28.3	2	2
P4	M	Warm	29.5	2	2
P4	M	Average	42	3	2
P4	M	Average	34.7	3	2
P4	M	Average	29.3	2	2
P4	M	Average	29.6	3	2
P4	M	Average	32.1	3	2
P4	M	Cold	37.8	4	2
P4	M	Cold	31.2	2	2
P4	M	Cold	38.4	4	2
P4	M	Cold	35.5	2	2
P4	M	Cold	30.5	2	2
P4	F	Warm	42	5	1
P4	F	Warm	33.5	2	2
P4	F	Warm	38.2	5	1
P4	F	Warm	37.3	4	2
P4	F	Warm	38.2	4	2
P4	F	Average	38.4	4	2
P4	F	Average	40.8	5	1
P4	F	Average	41	4	2
P4	F	Average	41.6	4	2
P4	F	Average	34.1	3	2
P4	F	Cold	36.4	2	2
P4	F	Cold	37.5	2	2
P4	F	Cold	35.1	3	2
P4	F	Cold	43.3	4	2
P4	F	Cold	41.9	5	1
P5	M	Warm	36.8	5	1
P5	M	Warm	43	5	1
P5	M	Warm	38.5	5	1
P5	M	Warm	38.5	5	1
P5	M	Warm	36.8	5	1
P5	M	Average	35.3	3	2
P5	M	Average	40	3	2
P5	M	Average	41.2	5	1
P5	M	Average	40	5	1
P5	M	Average	38.5	5	1
P5	M	Cold	33.9	2	2
P5	M	Cold	37.2	2	2
P5	M	Cold	37	2	2
P5	M	Cold	33.2	2	2
P5	M	Cold	42.4	5	1
P5	F	Warm	42	4	2
P5	F	Warm	43.3	4	2
P5	F	Warm	35.2	3	2
P5	F	Warm	40.8	4	2
P5	F	Warm	44.4	4	2
P5	F	Average	46	3	2
P5	F	Average	43.4	2	2
P5	F	Average	45	4	2
P5	F	Average	48.4	3	2
P5	F	Average	41.4	4	2
P5	F	Cold	43.8	1	2
P5	F	Cold	43.5	2	2
P5	F	Cold	39.2	2	2
P5	F	Cold	37	2	2
P5	F	Cold	39	2	2
P7	M	Warm	38.3	2	2
P7	M	Warm	39	3	2
P7	M	Warm	32.8	2	2
P7	M	Warm	37.4	2	2
P7	M	Warm	37	4	2
P7	M	Average	36.6	2	2
P7	M	Average	40.3	5	1
P7	M	Average	38	5	1
P7	M	Average	35.7	2	2
P7	M	Average	37.3	2	2
P7	M	Cold	36	2	2
P7	M	Cold	36.1	2	2
P7	M	Cold	31.2	1	2
P7	M	Cold	38	2	2
P7	M	Cold	39	2	2
P7	F	Warm	42.2	2	2
P7	F	Warm	52	3	2
P7	F	Warm	52	2	2
P7	F	Warm	35.6	2	2
P7	F	Warm	43	2	2
P7	F	Average	41.2	4	2
P7	F	Average	40	2	2
P7	F	Average	48.7	4	2
P7	F	Average	48.7	5	1
P7	F	Average	46	4	2
P7	F	Cold	44.1	3	2
P7	F	Cold	46	3	2
P7	F	Cold	55.4	2	2
P7	F	Cold	41.3	2	2
P7	F	Cold	41.2	2	2
P9	M	Warm	33.7	2	2
P9	M	Warm	32.2	2	2
P9	M	Warm	37.8	2	2
P9	M	Warm	39.8	2	2
P9	M	Warm	40	3	2
P9	M	Average	35.5	2	2
P9	M	Average	42.1	3	2
P9	M	Average	35.3	5	1
P9	M	Average	34	2	2
P9	M	Average	40.5	3	2
P9	M	Cold	42.8	2	2
P9	M	Cold	29.2	2	2
P9	M	Cold	39	2	2
P9	M	Cold	35	0	2
P9	M	Cold	32.3	3	2
P9	F	Warm	41.2	2	2
P9	F	Warm	41.4	2	2
P9	F	Warm	42.3	2	2
P9	F	Warm	40.2	3	2
P9	F	Warm	42.1	5	1
P9	F	Average	43.6	5	1
P9	F	Average	43.4	3	2
P9	F	Average	38.5	1	2
P9	F	Average	46	5	1
P9	F	Average	39.4	5	1
P9	F	Cold	52	2	2
P9	F	Cold	44	2	2
P9	F	Cold	42.3	3	2
P9	F	Cold	39	2	2
P9	F	Cold	37.5	2	2
P10	M	Warm	35.5	5	1
P10	M	Warm	34.8	2	2
P10	M	Warm	38	5	1
P10	M	Warm	41	5	1
P10	M	Warm	37.7	5	1
P10	M	Average	36.2	2	2
P10	M	Average	40.3	5	1
P10	M	Average	36.6	5	1
P10	M	Average	37.7	3	2
P10	M	Cold	35	2	2
P10	M	Cold	36.3	2	2
P10	M	Cold	35	2	2
P10	M	Cold	36	3	2
P10	M	Cold	37.5	2	2
P10	F	Warm	40	5	1
P10	F	Warm	43.2	2	2
P10	F	Warm	37.8	2	2
P10	F	Warm	41.8	4	2
P10	F	Warm	35.4	2	2
P10	F	Average	45.8	5	1
P10	F	Average	40	3	2
P10	F	Average	44.9	3	2
P10	F	Average	43.4	3	2
P10	F	Average	48.2	3	2
P10	F	Cold	49	4	2
P10	F	Cold	43.2	3	2
P10	F	Cold	43.8	2	2
P10	F	Cold	40	2	2
P10	F	Cold	43	3	2
P11	M	Warm	42	5	1
P11	M	Warm	40.9	5	1
P11	M	Warm	40.3	3	2
P11	M	Warm	44	5	1
P11	M	Warm	40	5	1
P11	M	Average	41.6	5	1
P11	M	Average	39	5	1
P11	M	Average	33.8	5	1
P11	M	Average	39.4	5	1
P11	M	Average	40	4	2
P11	M	Cold	43.3	5	1
P11	M	Cold	37.8	3	2
P11	M	Cold	43	5	1
P11	M	Cold	42	3	2
P11	M	Cold	39.5	2	2
P11	F	Warm	47.8	5	1
P11	F	Warm	37.3	5	1
P11	F	Warm	48	5	1
P11	F	Warm	43.8	5	1
P11	F	Warm	40	5	1
P11	F	Average	29	4	2
P11	F	Average	50.2	5	1
P11	F	Average	46	5	1
P11	F	Average	50.2	5	1
P11	F	Average	43.6	3	2
P11	F	Cold	52.8	4	2
P11	F	Cold	48	3	2
P11	F	Cold	43.5	2	2
P11	F	Cold	47.5	5	1
P11	F	Cold	42.3	4	2
P14	M	Warm	36.8	3	2
P14	M	Warm	34.9	3	2
P14	M	Warm	34.5	3	2
P14	M	Warm	37.6	4	2
P14	M	Warm	33.4	2	2
P14	M	Average	35.3	3	2
P14	M	Average	35.9	5	1
P14	M	Average	37.4	5	1
P14	M	Average	38.8	1	2
P14	M	Average	33	2	2
P14	M	Cold	30.7	2	2
P14	M	Cold	24	2	2
P14	M	Cold	42.5	3	2
P14	M	Cold	37.1	2	2
P14	M	Cold	34.3	2	2
P14	F	Warm	40.6	2	2
P14	F	Warm	38.5	3	2
P14	F	Warm	40.2	3	2
P14	F	Warm	42.5	5	1
P14	F	Warm	46.8	5	1
P14	F	Average	51.8	5	1
P14	F	Average	42.4	5	1
P14	F	Average	42	3	2
P14	F	Average	37.5	2	2
P14	F	Average	38	3	2
P14	F	Cold	45.6	2	2
P14	F	Cold	43.7	3	2
P14	F	Cold	32.7	2	2
P14	F	Cold	42.4	4	2
P14	F	Cold	43.5	2	2
P19	M	Warm	40	2	2
P19	M	Warm	38.6	2	2
P19	M	Warm	32.9	2	2
P19	M	Warm	37.6	4	2
P19	M	Warm	41.1	4	2
P19	M	Average	37.3	2	2
P19	M	Average	35	2	2
P19	M	Average	36.4	3	2
P19	M	Average	33.7	3	2
P19	M	Average	39.4	3	2
P19	M	Cold	34	3	2
P19	M	Cold	38.8	1	2
P19	M	Cold	35.5	2	2
P19	M	Cold	34.3	4	2
P19	M	Cold	38	3	2
P19	F	Warm	39.1	5	1
P19	F	Warm	39.6	3	2
P19	F	Warm	32.8	2	2
P19	F	Warm	47.5	5	1
P19	F	Warm	47.3	2	2
P19	F	Average	41	1	2
P19	F	Average	38.3	2	2
P19	F	Average	42.8	3	2
P19	F	Average	41	3	2
P19	F	Average	41.6	4	2
P19	F	Cold	39.4	2	2
P19	F	Cold	34	2	2
P19	F	Cold	38.4	2	2
P19	F	Cold	39.6	4	2
P19	F	Cold	43.6	2	2

## Sheet: BM and longevity
ID	Family	Sex	Treatment	preWMass	Longdays	Dmass	DmassP
X043	P2	M	Cold	40.5	11	8.8	0.217284		Family = parental pair ID
X090	P4	F	Cold	41.9	14	5	0.119332		preWMass = live mass before overwintering
X105	P5	M	Cold	42.4	17	4	0.0943396		Longdays = longevity in days without food (but with water) after overwinter = post-winter starvation resistance
X221	P11	M	Cold	43.3	3	10.5	0.242494		Dmass = live body mass loss (absolute value; in mg)
X223	P11	M	Cold	43	14	11	0.255814		DmassP = live body mass loss (relative value compared to pre-winter body mass; in %)
X239	P11	F	Cold	47.5	17	6.1	0.128421
X002	P1	M	Warm	40.4	3	10.9	0.269802
X003	P1	M	Warm	34.4	3	9.1	0.264535
X018	P1	F	Warm	45.1	8	9	0.199557
X031	P2	M	Warm	43.8	5	13	0.296804
X032	P2	M	Warm	40.3	3	11.6	0.287841
X046	P2	F	Warm	36.7	3	7.1	0.19346
X061	P4	M	Warm	38.2	8	6.7	0.175393
X076	P4	F	Warm	42	3	10.5	0.25
X078	P4	F	Warm	38.2	8	7	0.183246
X091	P5	M	Warm	36.8	8	6.6	0.179348
X092	P5	M	Warm	43	14	9.4	0.218605
X093	P5	M	Warm	38.5	11	10.5	0.272727
X094	P5	M	Warm	38.5	3	10.1	0.262338
X095	P5	M	Warm	36.8	3	10.2	0.277174
X170	P9	F	Warm	42.1	3	13	0.308789
X181	P10	M	Warm	35.5	3	6.3	0.177465
X183	P10	M	Warm	38	5	10.8	0.284211
X184	P10	M	Warm	41	5	12.9	0.314634
X185	P10	M	Warm	37.7	3	11	0.291777
X196	P10	F	Warm	40	3	8.6	0.215
X211	P11	M	Warm	42	14	7	0.166667
X212	P11	M	Warm	40.9	8	9.7	0.237164
X214	P11	M	Warm	44	8	9.6	0.218182
X215	P11	M	Warm	40	5	10.4	0.26
X226	P11	F	Warm	47.8	5	9.8	0.205021
X227	P11	F	Warm	37.3	5	7.2	0.193029
X228	P11	F	Warm	48	21	6.2	0.129167
X229	P11	F	Warm	43.8	5	8.7	0.19863
X230	P11	F	Warm	40	5	9.5	0.2375
X259	P14	F	Warm	42.5	17	8.3	0.195294
X260	P14	F	Warm	46.8	14	10.3	0.220085
X286	P19	F	Warm	39.1	11	5.5	0.140665
X289	P19	F	Warm	47.5	3	13.8	0.290526
X008	P1	M	Average	38.3	14	5	0.130548
X036	P2	M	Average	43.4	8	7.9	0.182028
X038	P2	M	Average	43	5	7.9	0.183721
X039	P2	M	Average	36.5	5	5.5	0.150685
X052	P2	F	Average	41	8	0.2	0.00487805
X082	P4	F	Average	40.8	5	6.8	0.166667
X098	P5	M	Average	41.2	17	4.4	0.106796
X099	P5	M	Average	40	21	5.5	0.1375
X100	P5	M	Average	38.5	8	8.2	0.212987
X127	P7	M	Average	40.3	11	5	0.124069
X128	P7	M	Average	38	8	8	0.210526
X144	P7	F	Average	48.7	21	7.5	0.154004
X158	P9	M	Average	35.3	3	9.7	0.274788
X171	P9	F	Average	43.6	8	6.2	0.142202
X174	P9	F	Average	46	14	7.2	0.156522
X175	P9	F	Average	39.4	14	6	0.152284
X187	P10	M	Average	40.3	8	10.7	0.265509
X188	P10	M	Average	36.6	3	8.8	0.240437
X201	P10	F	Average	45.8	17	8.5	0.18559
X216	P11	M	Average	41.6	8	7.9	0.189904
X217	P11	M	Average	39	8	5.7	0.146154
X218	P11	M	Average	33.8	17	1.3	0.0384615
X219	P11	M	Average	39.4	8	7.6	0.192893
X232	P11	F	Average	50.2	3	7.3	0.145418
X233	P11	F	Average	46	11	5.5	0.119565
X234	P11	F	Average	50.2	24	6.3	0.125498
X247	P14	M	Average	35.9	3	6.5	0.181058
X248	P14	M	Average	37.4	3	4.1	0.109626
X261	P14	F	Average	51.8	21	9.3	0.179537
X262	P14	F	Average	42.4	17	2.1	0.0495283
