# Supplementary material for: Effects of the winter temperature regime on survival, body mass loss and post-winter starvation resistance in laboratory-reared and field-collected ladybirds
Source: Sci Rep. 2020 Mar 18;10:4970. doi: 10.1038/s41598-020-61820-7 (PMC7080747; doi:10.1038/s41598-020-61820-7)
Supplement: Supplementary file 4 — Supplementary information4 [file 41598_2020_61820_MOESM4_ESM.xlsx]

## Sheet: Title - Table S4
Scientific Reports
Effects of the winter temperature regime on survival, body mass loss and post-winter starvation resistance in laboratory-reared and field-collected ladybirds
Michal KNAPP1*, Michal ŘEŘICHA1
1 Department of Ecology, Faculty of Environmental Sciences, Czech University of Life Sciences Prague, Kamýcká 129, Prague - Suchdol, 165 00, Czech Republic; knapp@fzp.czu.cz, rericham@fzp.czu.cz
Table S4 - "Both" dataset
sheet "Survival" includes data on winter survival of both (laboratory-reared and field-collected) beetles
sheet "BM and longevity" includes data on body mass loss and post-winter starvation resistance of both (laboratory-reared and field-collected) beetles that survived overwintering

## Sheet: Survival
Population	Sex	Treatment	preWMass	Survival	Surv
lab	M	Warm	28.6	2	2				preWMass = live mass before overwintering
lab	M	Warm	40.4	5	1				Survival = survival in months
lab	M	Warm	34.4	5	1				Surv = indicate successful survival till the spring (value 1)
lab	M	Warm	27.2	1	2
lab	M	Warm	34.9	3	2
lab	M	Cold	32.3	3	2
lab	M	Cold	32.2	2	2
lab	M	Cold	32.3	2	2
lab	M	Cold	35.5	3	2
lab	M	Cold	37.4	2	2
lab	F	Warm	38.4	2	2
lab	F	Warm	36.1	3	2
lab	F	Warm	45.1	5	1
lab	F	Warm	44.4	4	2
lab	F	Warm	39	3	2
lab	F	Cold	34	2	2
lab	F	Cold	34.6	2	2
lab	F	Cold	39.7	2	2
lab	F	Cold	43.3	2	2
lab	F	Cold	40.7	3	2
lab	M	Warm	43.8	5	1
lab	M	Warm	40.3	5	1
lab	M	Warm	33.3	4	2
lab	M	Warm	34.3	2	2
lab	M	Warm	38.9	4	2
lab	M	Cold	35.2	2	2
lab	M	Cold	38.6	2	2
lab	M	Cold	40.5	5	1
lab	M	Cold	34	2	2
lab	M	Cold	35.3	2	2
lab	F	Warm	36.7	5	1
lab	F	Warm	41.1	2	2
lab	F	Warm	47.7	2	2
lab	F	Warm	46.5	2	2
lab	F	Warm	42.8	3	2
lab	F	Cold	38.5	4	2
lab	F	Cold	41.3	3	2
lab	F	Cold	46.5	4	2
lab	F	Cold	40	3	2
lab	F	Cold	38.5	2	2
lab	M	Warm	38.2	5	1
lab	M	Warm	31.2	4	2
lab	M	Warm	40	4	2
lab	M	Warm	28.3	2	2
lab	M	Warm	29.5	2	2
lab	M	Cold	37.8	4	2
lab	M	Cold	31.2	2	2
lab	M	Cold	38.4	4	2
lab	M	Cold	35.5	2	2
lab	M	Cold	30.5	2	2
lab	F	Warm	42	5	1
lab	F	Warm	33.5	2	2
lab	F	Warm	38.2	5	1
lab	F	Warm	37.3	4	2
lab	F	Warm	38.2	4	2
lab	F	Cold	36.4	2	2
lab	F	Cold	37.5	2	2
lab	F	Cold	35.1	3	2
lab	F	Cold	43.3	4	2
lab	F	Cold	41.9	5	1
lab	M	Warm	36.8	5	1
lab	M	Warm	43	5	1
lab	M	Warm	38.5	5	1
lab	M	Warm	38.5	5	1
lab	M	Warm	36.8	5	1
lab	M	Cold	33.9	2	2
lab	M	Cold	37.2	2	2
lab	M	Cold	37	2	2
lab	M	Cold	33.2	2	2
lab	M	Cold	42.4	5	1
lab	F	Warm	42	4	2
lab	F	Warm	43.3	4	2
lab	F	Warm	35.2	3	2
lab	F	Warm	40.8	4	2
lab	F	Warm	44.4	4	2
lab	F	Cold	43.8	1	2
lab	F	Cold	43.5	2	2
lab	F	Cold	39.2	2	2
lab	F	Cold	37	2	2
lab	F	Cold	39	2	2
lab	M	Warm	38.3	2	2
lab	M	Warm	39	3	2
lab	M	Warm	32.8	2	2
lab	M	Warm	37.4	2	2
lab	M	Warm	37	4	2
lab	M	Cold	36	2	2
lab	M	Cold	36.1	2	2
lab	M	Cold	31.2	1	2
lab	M	Cold	38	2	2
lab	M	Cold	39	2	2
lab	F	Warm	42.2	2	2
lab	F	Warm	52	3	2
lab	F	Warm	52	2	2
lab	F	Warm	35.6	2	2
lab	F	Warm	43	2	2
lab	F	Cold	44.1	3	2
lab	F	Cold	46	3	2
lab	F	Cold	55.4	2	2
lab	F	Cold	41.3	2	2
lab	F	Cold	41.2	2	2
lab	M	Warm	33.7	2	2
lab	M	Warm	32.2	2	2
lab	M	Warm	37.8	2	2
lab	M	Warm	39.8	2	2
lab	M	Warm	40	3	2
lab	M	Cold	42.8	2	2
lab	M	Cold	29.2	2	2
lab	M	Cold	39	2	2
lab	M	Cold	35	0	2
lab	M	Cold	32.3	3	2
lab	F	Warm	41.2	2	2
lab	F	Warm	41.4	2	2
lab	F	Warm	42.3	2	2
lab	F	Warm	40.2	3	2
lab	F	Warm	42.1	5	1
lab	F	Cold	52	2	2
lab	F	Cold	44	2	2
lab	F	Cold	42.3	3	2
lab	F	Cold	39	2	2
lab	F	Cold	37.5	2	2
lab	M	Warm	35.5	5	1
lab	M	Warm	34.8	2	2
lab	M	Warm	38	5	1
lab	M	Warm	41	5	1
lab	M	Warm	37.7	5	1
lab	M	Cold	35	2	2
lab	M	Cold	36.3	2	2
lab	M	Cold	35	2	2
lab	M	Cold	36	3	2
lab	M	Cold	37.5	2	2
lab	F	Warm	40	5	1
lab	F	Warm	43.2	2	2
lab	F	Warm	37.8	2	2
lab	F	Warm	41.8	4	2
lab	F	Warm	35.4	2	2
lab	F	Cold	49	4	2
lab	F	Cold	43.2	3	2
lab	F	Cold	43.8	2	2
lab	F	Cold	40	2	2
lab	F	Cold	43	3	2
lab	M	Warm	42	5	1
lab	M	Warm	40.9	5	1
lab	M	Warm	40.3	3	2
lab	M	Warm	44	5	1
lab	M	Warm	40	5	1
lab	M	Cold	43.3	5	1
lab	M	Cold	37.8	3	2
lab	M	Cold	43	5	1
lab	M	Cold	42	3	2
lab	M	Cold	39.5	2	2
lab	F	Warm	47.8	5	1
lab	F	Warm	37.3	5	1
lab	F	Warm	48	5	1
lab	F	Warm	43.8	5	1
lab	F	Warm	40	5	1
lab	F	Cold	52.8	4	2
lab	F	Cold	48	3	2
lab	F	Cold	43.5	2	2
lab	F	Cold	47.5	5	1
lab	F	Cold	42.3	4	2
lab	M	Warm	36.8	3	2
lab	M	Warm	34.9	3	2
lab	M	Warm	34.5	3	2
lab	M	Warm	37.6	4	2
lab	M	Warm	33.4	2	2
lab	M	Cold	30.7	2	2
lab	M	Cold	24	2	2
lab	M	Cold	42.5	3	2
lab	M	Cold	37.1	2	2
lab	M	Cold	34.3	2	2
lab	F	Warm	40.6	2	2
lab	F	Warm	38.5	3	2
lab	F	Warm	40.2	3	2
lab	F	Warm	42.5	5	1
lab	F	Warm	46.8	5	1
lab	F	Cold	45.6	2	2
lab	F	Cold	43.7	3	2
lab	F	Cold	32.7	2	2
lab	F	Cold	42.4	4	2
lab	F	Cold	43.5	2	2
lab	M	Warm	40	2	2
lab	M	Warm	38.6	2	2
lab	M	Warm	32.9	2	2
lab	M	Warm	37.6	4	2
lab	M	Warm	41.1	4	2
lab	M	Cold	34	3	2
lab	M	Cold	38.8	1	2
lab	M	Cold	35.5	2	2
lab	M	Cold	34.3	4	2
lab	M	Cold	38	3	2
lab	F	Warm	39.1	5	1
lab	F	Warm	39.6	3	2
lab	F	Warm	32.8	2	2
lab	F	Warm	47.5	5	1
lab	F	Warm	47.3	2	2
lab	F	Cold	39.4	2	2
lab	F	Cold	34	2	2
lab	F	Cold	38.4	2	2
lab	F	Cold	39.6	4	2
lab	F	Cold	43.6	2	2
Nat	M	Warm	33.4	5	1
Nat	M	Warm	33.5	5	1
Nat	M	Warm	31.1	5	1
Nat	M	Warm	41.8	5	1
Nat	M	Warm	33.7	5	1
Nat	M	Warm	41.6	5	1
Nat	M	Warm	31.9	5	1
Nat	M	Warm	37	5	1
Nat	M	Warm	35.5	5	1
Nat	M	Warm	24.5	5	1
Nat	M	Warm	37	2	2
Nat	M	Warm	37.1	5	1
Nat	M	Warm	31.5	5	1
Nat	F	Warm	45.8	5	1
Nat	F	Warm	37.3	5	1
Nat	F	Warm	43.7	5	1
Nat	F	Warm	36	5	1
Nat	F	Warm	49.5	5	1
Nat	F	Warm	34.8	5	1
Nat	F	Warm	33.2	5	1
Nat	F	Warm	45.2	5	1
Nat	F	Warm	35.8	5	1
Nat	F	Warm	37.6	5	1
Nat	F	Warm	44	5	1
Nat	F	Warm	45.1	5	1
Nat	F	Warm	40.4	5	1
Nat	M	Cold	30.6	5	1
Nat	M	Cold	34.1	5	1
Nat	M	Cold	29.8	5	1
Nat	M	Cold	40	5	1
Nat	M	Cold	38.8	5	1
Nat	M	Cold	31.4	5	1
Nat	M	Cold	28.6	5	1
Nat	M	Cold	33	5	1
Nat	M	Cold	32.2	5	1
Nat	M	Cold	38.9	5	1
Nat	M	Cold	33.3	5	1
Nat	M	Cold	26	5	1
Nat	M	Cold	30	5	1
Nat	F	Cold	41.6	5	1
Nat	F	Cold	24.2	5	1
Nat	F	Cold	43.5	2	2
Nat	F	Cold	37.1	2	2
Nat	F	Cold	41.2	5	1
Nat	F	Cold	36.6	2	2
Nat	F	Cold	49.3	5	1
Nat	F	Cold	31.5	5	1
Nat	F	Cold	40	5	1
Nat	F	Cold	45.7	5	1
Nat	F	Cold	31	5	1
Nat	F	Cold	36.1	4	2
Nat	F	Cold	40.8	5	1
Nat2	M	Warm	31.4	5	1
Nat2	M	Warm	25	5	1
Nat2	M	Warm	30.2	5	1
Nat2	M	Warm	30.9	5	1
Nat2	M	Warm	39.8	5	1
Nat2	M	Warm	24.4	3	2
Nat2	M	Warm	22.4	5	1
Nat2	M	Warm	36.8	5	1
Nat2	M	Warm	31	5	1
Nat2	M	Warm	33.6	5	1
Nat2	M	Cold	30.3	5	1
Nat2	M	Cold	25.2	5	1
Nat2	M	Cold	31.6	5	1
Nat2	M	Cold	33.6	5	1
Nat2	M	Cold	28.8	5	1
Nat2	M	Cold	23.4	2	2
Nat2	M	Cold	29.6	2	2
Nat2	M	Cold	33.2	5	1
Nat2	M	Cold	27.3	5	1
Nat2	M	Cold	35.7	5	1
Nat2	F	Warm	44	5	1
Nat2	F	Warm	36.6	5	1
Nat2	F	Warm	23	5	1
Nat2	F	Warm	31.5	5	1
Nat2	F	Warm	39.1	5	1
Nat2	F	Warm	25.8	5	1
Nat2	F	Warm	39.2	5	1
Nat2	F	Warm	51.1	5	1
Nat2	F	Warm	40.7	5	1
Nat2	F	Warm	35.9	5	1
Nat2	F	Cold	35.8	5	1
Nat2	F	Cold	45	5	1
Nat2	F	Cold	42.1	5	1
Nat2	F	Cold	32.7	5	1
Nat2	F	Cold	28.2	5	1
Nat2	F	Cold	32.4	5	1
Nat2	F	Cold	32.9	2	2
Nat2	F	Cold	35.8	5	1
Nat2	F	Cold	36.8	5	1
Nat2	F	Cold	40	5	1
Nat3	M	Warm	29.3	5	1
Nat3	M	Warm	30.4	5	1
Nat3	M	Warm	30.6	5	1
Nat3	M	Warm	33.2	5	1
Nat3	M	Warm	29.2	5	1
Nat3	M	Warm	34.6	5	1
Nat3	M	Warm	31.5	5	1
Nat3	M	Warm	34.5	5	1
Nat3	M	Warm	24.2	5	1
Nat3	M	Cold	30.8	5	1
Nat3	M	Cold	39.2	4	2
Nat3	M	Cold	39.2	5	1
Nat3	M	Cold	34.8	4	2
Nat3	M	Cold	32	4	2
Nat3	M	Cold	33	5	1
Nat3	M	Cold	34.1	5	1
Nat3	M	Cold	33	5	1
Nat3	M	Cold	35.1	5	1
Nat3	M	Cold	33.3	5	1
Nat3	F	Warm	32.4	5	1
Nat3	F	Warm	32.8	5	1
Nat3	F	Warm	31.7	5	1
Nat3	F	Warm	27.8	5	1
Nat3	F	Warm	38	5	1
Nat3	F	Warm	24.4	5	1
Nat3	F	Warm	31.7	5	1
Nat3	F	Warm	40.8	5	1
Nat3	F	Warm	42.8	5	1
Nat3	F	Warm	36.8	2	2
Nat3	F	Cold	42.7	5	1
Nat3	F	Cold	28.7	5	1
Nat3	F	Cold	44.3	5	1
Nat3	F	Cold	41.3	5	1
Nat3	F	Cold	26.1	5	1
Nat3	F	Cold	41.9	5	1
Nat3	F	Cold	38.8	5	1
Nat3	F	Cold	48.9	5	1
Nat3	F	Cold	36.8	4	2
Nat3	F	Cold	28.7	5	1

## Sheet: BM and longevity
ID	Population	Sex	Treatment	preWMass	Longdays	Dmass	DmassP
X002	Lab	M	Warm	40.4	3	10.9	0.269802		Family = parental pair ID
X003	Lab	M	Warm	34.4	3	9.1	0.264535		preWMass = live mass before overwintering
X018	Lab	F	Warm	45.1	8	9	0.199557		Longdays = longevity in days without food (but with water) after overwinter = post-winter starvation resistance
X031	Lab	M	Warm	43.8	5	13	0.296804		Dmass = live body mass loss (absolute value; in mg)
X032	Lab	M	Warm	40.3	3	11.6	0.287841		DmassP = live body mass loss (relative value compared to pre-winter body mass; in %)
X043	Lab	M	Cold	40.5	11	8.8	0.217284
X046	Lab	F	Warm	36.7	3	7.1	0.19346
X061	Lab	M	Warm	38.2	8	6.7	0.175393
X076	Lab	F	Warm	42	3	10.5	0.25
X078	Lab	F	Warm	38.2	8	7	0.183246
X090	Lab	F	Cold	41.9	14	5	0.119332
X091	Lab	M	Warm	36.8	8	6.6	0.179348
X092	Lab	M	Warm	43	14	9.4	0.218605
X093	Lab	M	Warm	38.5	11	10.5	0.272727
X094	Lab	M	Warm	38.5	3	10.1	0.262338
X095	Lab	M	Warm	36.8	3	10.2	0.277174
X105	Lab	M	Cold	42.4	17	4	0.0943396
X170	Lab	F	Warm	42.1	3	13	0.308789
X181	Lab	M	Warm	35.5	3	6.3	0.177465
X183	Lab	M	Warm	38	5	10.8	0.284211
X184	Lab	M	Warm	41	5	12.9	0.314634
X185	Lab	M	Warm	37.7	3	11	0.291777
X196	Lab	F	Warm	40	3	8.6	0.215
X211	Lab	M	Warm	42	14	7	0.166667
X212	Lab	M	Warm	40.9	8	9.7	0.237164
X214	Lab	M	Warm	44	8	9.6	0.218182
X215	Lab	M	Warm	40	5	10.4	0.26
X221	Lab	M	Cold	43.3	3	10.5	0.242494
X223	Lab	M	Cold	43	14	11	0.255814
X226	Lab	F	Warm	47.8	5	9.8	0.205021
X227	Lab	F	Warm	37.3	5	7.2	0.193029
X228	Lab	F	Warm	48	21	6.2	0.129167
X229	Lab	F	Warm	43.8	5	8.7	0.19863
X230	Lab	F	Warm	40	5	9.5	0.2375
X239	Lab	F	Cold	47.5	17	6.1	0.128421
X259	Lab	F	Warm	42.5	17	8.3	0.195294
X260	Lab	F	Warm	46.8	14	10.3	0.220085
X286	Lab	F	Warm	39.1	11	5.5	0.140665
X289	Lab	F	Warm	47.5	3	13.8	0.290526
X301	Nat	M	Warm	33.4	14	6.4	0.191617
X302	Nat	M	Warm	33.5	8	5.4	0.161194
X303	Nat	M	Warm	31.1	17	6.6	0.212219
X304	Nat	M	Warm	41.8	14	6.3	0.150718
X305	Nat	M	Warm	33.7	14	7.7	0.228487
X306	Nat	M	Warm	41.6	24	5.7	0.137019
X307	Nat	M	Warm	31.9	21	4.9	0.153605
X308	Nat	M	Warm	37	24	3.9	0.105405
X309	Nat	M	Warm	35.5	17	3.8	0.107042
X310	Nat	M	Warm	24.5	11	4.7	0.191837
X312	Nat	M	Warm	37.1	17	5.3	0.142857
X313	Nat	M	Warm	31.5	8	2	0.0634921
X321	Nat	F	Warm	45.8	24	4.8	0.104803
X322	Nat	F	Warm	37.3	42	3.5	0.0938338
X323	Nat	F	Warm	43.7	31	5.9	0.135011
X324	Nat	F	Warm	36	14	4.4	0.122222
X325	Nat	F	Warm	49.5	26	9.2	0.185859
X326	Nat	F	Warm	34.8	14	3.7	0.106322
X327	Nat	F	Warm	33.2	14	2.4	0.0722892
X328	Nat	F	Warm	45.2	21	7.1	0.15708
X329	Nat	F	Warm	35.8	14	2.7	0.075419
X330	Nat	F	Warm	37.6	17	4.5	0.119681
X331	Nat	F	Warm	44	19	3.7	0.0840909
X332	Nat	F	Warm	45.1	36	8.4	0.186253
X333	Nat	F	Warm	40.4	17	4.6	0.113861
X341	Nat	M	Cold	30.6	28	4.9	0.160131
X342	Nat	M	Cold	34.1	24	5.5	0.16129
X343	Nat	M	Cold	29.8	21	3.4	0.114094
X344	Nat	M	Cold	40	21	5.9	0.1475
X345	Nat	M	Cold	38.8	40	3.8	0.0979381
X346	Nat	M	Cold	31.4	17	1.6	0.0509554
X347	Nat	M	Cold	28.6	17	4.9	0.171329
X348	Nat	M	Cold	33	31	4.9	0.148485
X349	Nat	M	Cold	32.2	11	5.2	0.161491
X350	Nat	M	Cold	38.9	17	4.5	0.115681
X351	Nat	M	Cold	33.3	21	3.9	0.117117
X352	Nat	M	Cold	26	14	1.4	0.0538462
X353	Nat	M	Cold	30	19	3.1	0.103333
X361	Nat	F	Cold	41.6	28	3	0.0721154
X362	Nat	F	Cold	24.2	17	0	0
X365	Nat	F	Cold	41.2	26	4.4	0.106796
X367	Nat	F	Cold	49.3	24	0	0
X368	Nat	F	Cold	31.5	38	1.1	0.0349206
X369	Nat	F	Cold	40	17	2.1	0.0525
X370	Nat	F	Cold	45.7	36	0.1	0.00218818
X371	Nat	F	Cold	31	17	4	0.129032
X373	Nat	F	Cold	40.8	28	3.9	0.0955882
X400	Nat2	M	Warm	31.4	11	2	0.0636943
X401	Nat2	M	Warm	25	5	3.9	0.156
X402	Nat2	M	Warm	30.2	8	2.3	0.0761589
X403	Nat2	M	Warm	30.9	3	6.5	0.210356
X404	Nat2	M	Warm	39.8	8	7.6	0.190955
X406	Nat2	M	Warm	22.4	5	5.3	0.236607
X407	Nat2	M	Warm	36.8	11	4.2	0.11413
X408	Nat2	M	Warm	31	11	3.8	0.122581
X409	Nat2	M	Warm	33.6	5	8.3	0.247024
X410	Nat2	M	Cold	30.3	19	3	0.0990099
X411	Nat2	M	Cold	25.2	14	2.1	0.0833333
X412	Nat2	M	Cold	31.6	14	4.3	0.136076
X413	Nat2	M	Cold	33.6	17	2.9	0.0863095
X414	Nat2	M	Cold	28.8	11	1.9	0.0659722
X417	Nat2	M	Cold	33.2	19	0	0
X418	Nat2	M	Cold	27.3	14	1.9	0.0695971
X419	Nat2	M	Cold	35.7	33	3.7	0.103641
X420	Nat2	F	Warm	44	5	11.3	0.256818
X421	Nat2	F	Warm	36.6	11	0	0
X422	Nat2	F	Warm	23	11	3.1	0.134783
X423	Nat2	F	Warm	31.5	14	2	0.0634921
X424	Nat2	F	Warm	39.1	11	3.4	0.0869565
X425	Nat2	F	Warm	25.8	8	4.5	0.174419
X426	Nat2	F	Warm	39.2	11	3.5	0.0892857
X427	Nat2	F	Warm	51.1	17	5.5	0.107632
X428	Nat2	F	Warm	40.7	3	8	0.19656
X429	Nat2	F	Warm	35.9	14	2	0.0557103
X430	Nat2	F	Cold	35.8	17	0	0
X431	Nat2	F	Cold	45	31	1	0.0222222
X432	Nat2	F	Cold	42.1	21	4	0.0950119
X433	Nat2	F	Cold	32.7	14	0.6	0.0183486
X434	Nat2	F	Cold	28.2	14	1.6	0.0567376
X435	Nat2	F	Cold	32.4	21	0	0
X437	Nat2	F	Cold	35.8	17	3.1	0.0865922
X438	Nat2	F	Cold	36.8	14	1.4	0.0380435
X439	Nat2	F	Cold	40	14	3.4	0.085
X440	Nat3	M	Warm	29.3	11	4	0.136519
X441	Nat3	M	Warm	30.4	11	3.6	0.118421
X442	Nat3	M	Warm	30.6	3	5.8	0.189542
X444	Nat3	M	Warm	33.2	11	5.5	0.165663
X445	Nat3	M	Warm	29.2	11	5.2	0.178082
X446	Nat3	M	Warm	34.6	8	6.1	0.176301
X447	Nat3	M	Warm	31.5	8	4.8	0.152381
X448	Nat3	M	Warm	34.5	11	3.8	0.110145
X449	Nat3	M	Warm	24.2	3	5.4	0.22314
X450	Nat3	M	Cold	30.8	17	2.5	0.0811688
X452	Nat3	M	Cold	39.2	38	3.8	0.0969388
X455	Nat3	M	Cold	33	14	2.6	0.0787879
X456	Nat3	M	Cold	34.1	14	3.8	0.111437
X457	Nat3	M	Cold	33	11	0.9	0.0272727
X458	Nat3	M	Cold	35.1	17	4.5	0.128205
X459	Nat3	M	Cold	33.3	11	3.1	0.0930931
X460	Nat3	F	Warm	32.4	11	4.9	0.151235
X461	Nat3	F	Warm	32.8	11	7.2	0.219512
X462	Nat3	F	Warm	31.7	21	3.7	0.116719
X463	Nat3	F	Warm	27.8	3	9.9	0.356115
X464	Nat3	F	Warm	38	8	5.6	0.147368
X465	Nat3	F	Warm	24.4	5	4.7	0.192623
X466	Nat3	F	Warm	31.7	5	5.3	0.167192
X467	Nat3	F	Warm	40.8	11	5	0.122549
X468	Nat3	F	Warm	42.8	11	5.4	0.126168
X470	Nat3	F	Cold	42.7	14	1.3	0.030445
X471	Nat3	F	Cold	28.7	14	1.4	0.0487805
X473	Nat3	F	Cold	41.3	3	5	0.121065
X474	Nat3	F	Cold	26.1	11	3.6	0.137931
X475	Nat3	F	Cold	41.9	17	3.9	0.0930788
X476	Nat3	F	Cold	38.8	17	0	0
X477	Nat3	F	Cold	48.9	14	6.1	0.124744
X479	Nat3	F	Cold	28.7	8	5.5	0.191638
